# Supplementary material for: The biology and toxinology of blunt-nosed vipers
Source: NPJ Biodivers. 2025 Jun 3;4:21. doi: 10.1038/s44185-025-00090-w (PMC12134271; doi:10.1038/s44185-025-00090-w)
Supplement: Supplementary file 1 — Supplementary Materials [file 44185_2025_90_MOESM1_ESM.xlsx]

## Sheet: Content index
	Index
	Table S1	Overview of clinically relevant bites by blunt-nosed vipers (genus Macrovipera) reported in the literature
	Table S2	Details of the M. lebetina venom proteins with anticancer potential presented in Figure 3

## Sheet: Table S1
	Table S1. Overview of clinically relevant bites by blunt-nosed vipers (genus Macrovipera) reported in the literature. Details on involved taxa, number of reported bites, specimen origin, location, and characteristics of the effects are provided.
	Taxon	N of reported cases	Specimen origin	Location	Reported effects	Comments	Reference
	M. lebetina	1	Wild	Israel	Shock, nausea, vomiting, weak pulse, melaena, sero-sanguineous blisters, extensive swelling and ecchymosis, severe anaemia and thrombocytopenia. The patient developed bilateral optic neuritis and blindness as a consequence of retinal haemorrhages.	The species is currently considered extinct in Israel.	Guttmann-Friedmann, 1956169
	M. lebetina (reported as Vipera lebetina)	1	Unspecified	Tunisia	Pain, extensive swelling, compartment syndrome.	No details were provided regarding the offending snake, making identification uncertain. A fasciotomy was performed, during which the muscles appeared to be healthy.	Hamdi et al., 2010176
	M. l. lebetina	1	Wild	Cyprus	Pain, dizziness, extensive swelling, fever, haemoptysis, sub-conjunctival haemorrhage, ecchymosis of the eyelids and one side of the abdomen. Swelling and bruising of the penis and scrotum.	The patient recovered slowly, and was discharged after 11 days.	Fraser, 1929168
	M. l. lebetina	2	Wild	Cyprus	Case 1: swelling, vomiting, fever, reduced motility of the bitten arm. Case 2: severe distress and cramps in the injured limb.	First patient fully recovered after 26 days. Second patient was almost free of symptoms one day post-bite.	Hopkins, 1974171
	M. l. lebetina	1	Wild	Cyprus	Hypotension, shock, necrosis, haemorrhage, dyspnoea, cold sweats, tachycardia, trembling, quantitative differences in the fractions of albumin, globulin and albumin/globulin ratios.	Patient discharged after one day. Complete recovery after six weeks.	Göçmen et al., 2006173
	M. l. cernovi	1	Wild	Turkmenistan	Weakness, vomiting, pain, swelling and bruising in the bitten limb, thirst, dyspnoea, weak pulse, fever, leucocytosis.	Patient admitted three days after the bite, discharged on the 15th day.	Tushiev, 1963170
	M. l. cernovi (reported as M. lebetina)	1	Wild	India (Jammu and Kashmir)	Pain, extensive swelling, oedema, necrosis of the bitten digit.	Fasciotomy of the palmer aspect of the hand and amputation of the necrotic digit were performed.	Sharma et al., 2008175
	M. l. cernovi	1	Wild	India (Jammu and Kashmir)	Oedema, bruising, mild coagulopathy, necrosis at the bite site.	Milder clinical course than the M. l. cernovi bite report by Sharma et al. [2008].	Hussain and Jan, 2015177
	M. l. cernovi (reported as M. l. obtusa)	7	Wild	Iran	Pain, oedema, bruising, coagulopathy, increased creatine kinase levels, thrombocytopenia, lymphadenopathy, nausea, vomiting, necrosis.	All patients were effectively managed without any significant morbidity, and there were no fatalities.	Monzavi et al., 2019179
	M. l. obtusa	1	Wild	Türkiye	Pain, extensive oedema of the bitten arm extending to the trunk and other arm, blistering, necrosis, thrombocytopenia, coagulopathy, haemorrhage, shock, AKI, complete loss of motor function of the legs, contractures of the knee joints.	One of the most severe cases of Macrovipera envenomation. A tourniquet was applied right after the bite, and the patient was reportedly first injected with scorpion antivenom. The reported polyneuropathy may have been caused by the administered treatment. Fasciotomy, and then amputation of the bitten arm were performed.	Schweiger, 1983172
	M. l. obtusa (reported as Vipera lebetina)	21	Wild	Türkiye	Pain, oedema, swelling, ecchymosis, erythema, nausea, vomiting, thrombocytopenia, abnormal blood parameters, changes in blood pressure and pulse, haematuria, glycosuria, proteinuria, numbness, fever, tremors, abdominal pain, necrosis (in one case).	Four out of 21 bite cases were reported as dry bites with no signs of envenomation. Polyvalent antivenom was administered to all patients. Surgical intervention was performed in seven cases. No deaths were reported.	Köse, 2007174
	M. l. obtusa (reported as Vipera lebetina)	1	Wild	Türkiye	Pain, weakness, somnolence. Lowered visual acuity in the left eye (LE). Ciliar injection in the conjunctiva, corneal haziness, closure of iridocorneal angle, narrow anterior chamber, mild mydriasis, absence of pupillary light reflex (in LE). Acute angle-closure glaucoma in the LE.	Marked regression of optic neuropathy in the LE one month post-bite. The patient’s eyesappeared predisposed to angle closure.	Olcaysu et al., 2015178
	M. l. obtusa	5	Wild	Iran	Case 1: pain, swelling, dizziness, weakness, low blood pressure, coagulopathy, compartment syndrome. Case 2: pain, swelling, dizziness, weakness. Case 3: pain, swelling, oedema, bruising, fever. Case 4: pain, swelling, dizziness, fever, weakness, bruising, oedema, compartment syndrome, necrosis. Case 5: bleeding, swelling, bruising, blisters.	Antivenom treatment was performed in all five cases. Fasciotomy was performed in cases 1, 3 and 4. In case 4, the bitten leg was ultimately amputated.	Kazemi et al., 2021147
	M. l. obtusa	1	Wild	Jordan	Pain, vomiting, dizziness, swelling, ecchymosis, haemorrhage, leukocytosis, anaemia, thrombocytopenia.	Platelet count started to gradually increasing towards normal four weeks post-bite.	Abu Baker et al., 2022180
	M. l. obtusa	1	Wild	Jordan	Pain, dizziness, swelling, extensive ecchymosis, thrombocytopenia, leucocytosis, anaemia.	Patient treated with antivenom, intravenous fluids, and antibodies. After a rapid worsening, the patient eventually recovered, and was discharged after 5 weeks.	Abukamar et al., 2022181
	M. razii	2	Wild	Iran	Pain, dizziness, long-term musculoskeletal disabilities and swelling, weakness, low blood pressure, itching at the bite site, tissue necrosis, haemodynamic disturbances, reduced kidney function, oedema, hypotensive shock.	For one of the two patients, limb amputation below the elbow was performed due to worsening tissue necrosis. Both patients were discharged from the hospital after about 2 weeks.	Shahabi et al., 2024183
	M. schweizeri	1	Wild	Greece (Milos)	Pain, extensive swelling, increased blood sugar and platelet count, erythrocytopenia, minor hypotension, bradycardia, thirst.	Sodium bicarbonate therapy and drugs designed to replenish electrolytes and body fluids were administered. Patient discharged after two days.	Cattaneo, 202083
	M. schweizeri	1	Captive	Czech Republic	VICC and fibrinogenolysis.	No additional details provided.	Valenta et al., 2022182

## Sheet: Table S2
	Table S2. Details of the M. lebetina venom proteins with anticancer potential presented in Figure 3.
	Protein family	Venom protein name	Taxon	UniProt ID	Molecular size [kDa]	Amino acids	Mature chain sequence
	C-type lectin and C-type lectin-related protein	Lebecetin subunit α	Macrovipera lebetina	P84038	4.9	42	DQDCLPGWSSHEGHCYKVFNLDKTWEDAEKFCTEQPSNGHLV
		Lebecetin subunit β	Macrovipera lebetina	P84037	4.7	43	ALNCASGWSGGYDQHCYKVFDIPPSWAADEKFCKQQTSGGHLV
		Macrovipecetin subunit α	Macrovipera lebetina	C0HKZ6	15.4	131	DCPSDWSSHEEHCYKVFRLFKTWEEAEKFCTQQVNGWHLASIESVEEANFLAELVPKTLIKSKYHVWIGLRDQSERQQCSSHWTDGSAVSYEKVVRFTKCFGLNKDKGYLEWVTLPCEDKNPFICKSWVPH
		Macrovipecetin subunit β	Macrovipera lebetina	C0HKZ7	15	127	DQDCLPGWSFYEGHCYKVFDVKKTWEDAEKFCTEQMSGGHLVSFHSSEEVDFMIKLASPILKFDLVWIGLSNFWRDCHWGWSDGVKLDYKAWSDKPNCYVAKTVDPQWLHRDCSRTYKFVCKSRVPR
		Lebecin subunit α	Macrovipera lebetina	W5XDM0	14.9	129	DQDCLPGWSFYEGGCYYVFDVKTWEDAEKFCQKQSNGKHLATIEWLGKANFVADLVTLNSDPRLDWIGLRVEDKRQQCSSHWTDGSAVSYENVVHNTKCFGLDQKTGYRTWVALRCELAYHFICSRVPR
		Lebecin subunit β	Macrovipera lebetina	W5XCJ6	15.2	131	DCPSDWSSDEEHCYYVFFLLFTWEEAAKFCTQQANGGHLVSIESVEEAEFVAQLISENIKTSADYVWIGLWNQRKAPYCVSKWTDGSSVIYKNVIERFIKNCFGLEKETNYRTWFNLSCGDDYPFVCKSPA
	Disintegrin	Lebein 1 subunit α	Macrovipera lebetina	P83253	7	64	NSGNPCCDPVTCKPRRGEHCVSGPCCRNCKFLNAGTICNRARGDDMNDYCTGISSDCPRNPYKD
		Lebein 1 subunit β	Macrovipera lebetina	P83254	7.1	64	NSGNPCCDPVTCKPRRGWHCVSNPCCDNCKFMRAGTICNRARGDDMNDYCTGISSDCPRNPYKD
		Obtustatin	Macrovipera lebetina obtusa	P83469	4.4	41	CTTGPCCRQCKLKPAGTTCWKTSLTSHYCTGKSCDCPLYPG
	Phospholipase A2	MVL PLA2	Macrovipera lebetina transmediterranea	B5U6Z2	13.6	122	HLTQFGDMINKKTGTFGLLSYVYYGCYCGLGGKGKPQDATDRCCFVHDCCYGTVNGCDPKLSTYSYSFQNGDIVCGDDDPCLRAVCECDRVAAICFGENMNTYDKKYMLYSLFDCMEESEKC
